# Supplementary material for: How Time Attitudes Shape Academic Success: The Protective Pathways of Emotion Regulation and School Well-Being in Adolescents
Source: J Intell. 2026 Jun 1;14(6):95. doi: 10.3390/jintelligence14060095 (PMC13301255; doi:10.3390/jintelligence14060095)
Supplement: Supplementary file 1 [file jintelligence-14-00095-s001.zip]

Archive with 1 entries (1 files):
- jintelligence-4165348-supplementary.pdf
